# Supplementary material for: Impact of Bivalent BA.4/5 BNT162b2 COVID-19 Vaccine on Acute Symptoms, Quality of Life, Work Productivity and Activity Levels among Symptomatic US Adults Testing Positive for SARS-CoV-2 at a National Retail Pharmacy
Source: Vaccines (Basel). 2023 Oct 31;11(11):1669. doi: 10.3390/vaccines11111669 (PMC10675533; doi:10.3390/vaccines11111669)
Supplement: Supplementary file 1 [file vaccines-11-01669-s001.zip]

Archive with 1 entries (1 files):
- vaccines-2649612-supplementary.pdf
